# Supplementary material for: Safety Profile of Niraparib as Maintenance Therapy for Ovarian Cancer: A Systematic Review and Meta-Analysis
Source: Curr Oncol. 2022 Jan 12;29(1):321–36. doi: 10.3390/curroncol29010029 (PMC8774559; doi:10.3390/curroncol29010029)
Supplement: Supplementary file 1 [file curroncol-29-00029-s001.zip]

Archive with 1 entries (1 files):
- curroncol-1441071-supplementary.pdf
